# Supplementary material for: Inflammatory Milieu and Specific T-Cell Response Observed Three Months and One Year After SARS-CoV-2 Infection in Long COVID Subjects
Source: Int J Mol Sci. 2025 Oct 27;26(21):10412. doi: 10.3390/ijms262110412 (PMC12607545; doi:10.3390/ijms262110412)
Supplement: Supplementary file 1 [file ijms-26-10412-s001.zip]

Archive with 1 entries (1 files):
- ijms-3917684-supplementary.pdf
